# Supplementary material for: New Axes of Interaction in Circ_0079593/miR-516b-5p Network in Melanoma Metastasis Cell Lines
Source: Genes (Basel). 2024 Dec 21;15(12):1647. doi: 10.3390/genes15121647 (PMC11675925; doi:10.3390/genes15121647)
Supplement: Supplementary file 1 [file genes-15-01647-s001.zip]

Archive with 1 entries (1 files):
- genes-3370266-supplementary.pdf
